# Supplementary material for: Safety of deep brain stimulation in pregnancy: A comprehensive review
Source: Front Hum Neurosci. 2022 Sep 29;16:997552. doi: 10.3389/fnhum.2022.997552 (PMC9557283; doi:10.3389/fnhum.2022.997552)
Supplement: Supplementary file 1 [file Data_Sheet_1.XLSX]

## Sheet: Sheet1
Database	Purpose	Search Date	Query
EMBASE	Literature Review for DBS + TMS	2022-03-08	('pregnancy'/exp OR 'child bearing' OR 'childbearing' OR 'gestation' OR 'gravidity' OR 'intrauterine pregnancy' OR 'labor presentation' OR 'labour presentation' OR 'pregnancy' OR 'pregnancy maintenance' OR 'pregnancy trimesters' OR 'pregnant woman'/exp OR 'pregnant woman' OR 'pregnant women') AND ('brain depth stimulation'/exp OR 'brain depth stimulation' OR 'brain excitation' OR 'brain stimulati…
Clinicaltrials.gov	dystonia DBS clinical trials	2022-03-27	Condition: DBS OR deep brain stimulation | Other terms: dystonia
Clinicaltrials.gov	pain DBS clinical trials	2022-04-05	Condition: DBS OR deep brain stimulation | Other terms: pain
Clinicaltrials.gov	epilepsy DBS clinical trials	2022-03-26	Condition: DBS OR deep brain stimulation | Other terms: epilepsy
Clinicaltrials.gov	Tourette's DBS clinical trials	2022-04-05	Condition: DBS OR deep brain stimulation | Other terms: tourette's
Clinicaltrials.gov	MDD DBS clinical trials	2022-03-27	Condition: DBS OR deep brain stimulation | Other terms: depression OR MDD
Clinicaltrials.gov	OCD DBS clinical trials	2022-04-05	Condition: DBS OR deep brain stimulation | Other terms: obsessive compulsive disorder OR OCD
